# Supplementary material for: Impact of duration and magnitude of raised intracranial pressure on outcome after severe traumatic brain injury: A CENTER-TBI high-resolution group study
Source: PLoS One. 2020 Dec 14;15(12):e0243427. doi: 10.1371/journal.pone.0243427 (PMC7735618; doi:10.1371/journal.pone.0243427)
Supplement: S1 Appendix — (XLSX) [file pone.0243427.s001.xlsx]

## Sheet: Blad1
Country	City	Insitute	Ethical Commitee	Number Approval	Date Approval
Austria	Innsbruck	Medizinische Universität Innsbruck Universitätsklinik für Neurologie	Ethikkommission der Medizinischen Universität Innsbruck	AN2014-0336 343/4.22	2014-12-01
Belgium	Leuven	UZ Leuven	- Centraal Ethisch Comité - Ethisch Comité Universitair Ziekenhuis Antwerpen en de Universiteit Antwerpen - Comissie Medische Ethiek UZ KU Leuven / Onderzoek	- B300201422714 - B322201523981 / S57019 (ML11365)	- 06/13/2015 - 07/10/2014
Denmark	Copenhagen	Region Hovedstaden Rigshopitalet	De Videnskabsetiske Komitéer for Region Syddanmark	S-20140215	2015-03-16
Finland	Turku	Turku University Hospital	Varsinais suomen sairaanhoitopiirin kuntayhtyma - Eettinen Toimikunta	95/1801/2014	2014-10-24
Finland	Helsinki	Helsinki University Central Hospital	Varsinais suomen sairaanhoitopiirin kuntayhtyma - Eettinen Toimikunta	95/1801/2014	2014-10-24
Germany	Heidelberg	Universitätsklinikum Heidelberg Neurochirurgische Kliniki	Ethikkommission Medizinsche Fakultät Heidelberg	S-435/2014	2015-05-27
Germany	Berlin	Charité | Campus Virchow Klinikum	Ethikkommission an der Medizinsche Fakultät Der rheinsch-Westfälischen Technischen Hocgschule Aachen	1098/15	2016-02-26
Germany	Aachen	Uniklinik RWTH Aachen	Ethikkommission an der Medizinsche Fakultät Der rheinsch-Westfälischen Technischen Hocgschule Aachen	EK 174/15	2015-07-02
Hungary	Pecs	Pecsi Tudomanyegyetem Klinikai Kozpont	- ETT TUKEB Egészségügyi Tudományos Tanács - Pécsi Tudományegyetem	- 42558-3/2014/EKU - 5421	- 2/10/2014 - 28/03/2015
Italy	Milan	Fondazione IRCCS Ca' Granda Ospedale Maggiore Policlinico	Fondazione IRCCS Ca' Granda Ospedale Maggiore Policlinico - Direzione Scientifica Comitato Etico	542/2014	2014-10-20
Italy	Monza	San Gerardo Hospital/ASST	Comitato Etico Della Provincia Monza Brianza	1978/2014	2014-12-22
Italy	Milan	Niguarda Hospital	Comitato Etico - Ospedale Niguarda Ca' Granda	636-122015	2015-12-23
Lithuania	Vilnius	Vilniaus Universiteto Ligonine	VILNIAUS REGIONINIS BIOMEDICININIŲ TYRIMŲ ETIKOS KOMITETAS	158200-15-801-323	2015-10-06
Lithuania	Kaunas	LSMUL Kauno klinikos Skubio pagalbos skyrius	KAUNO REGIONINIS BIOMEDICININIŲ TYRIMŲ ETIKOS KOMITETAS	BE-2-6	2015-01-06
Norway	Tromso	Universitetssykehuset Nord-Norge	Regional komité for medisinsk og helsefaglig forskningsetikk REK midt-Norge (REK midt)	2014/1454	2015-03-23
Spain	Barcelona	Vall d'Hebron University Hospital	Comité ético de investigación clínica y comisión de proyectos de investigación del hospital universitari Vall d'Hebron	ID-RTF080	2014-11-13
Sweden	Stockholm	Karolinksa University Hospital	EPN (Regionala Etikprövningsnämnden i Stockholm)	2014/1473-31/4	2014-09-24
Sweden	Umea	Umea University Hosptital	EPN (Regionala Etikprövningsnämnden i Stockholm)	2014/1473-31/4	2014-09-24
UK	Cambridge	Cambridge University Hospital NHS Foundation Trust	- NHS HRA - Research and Development Department - Cambridge University Hospital NHS Foundation Trust	- 14/SC/1370 - AO93184	- 22/12/2014 - 30/01/2015
UK	Sheffield	Sheffield Teaching Hospitals NHS Foundation Trust	- NHS HRA - Research and Development Department -Sheffield Teaching Hospitals NHS Foundation Trust	- 14/SC/1370 - STH18187	- 22/12/2014 - 25/03/2015
UK/Scotland	Edinburgh	Lothian Health Board	- NHS Scotland - Research and Development Department - University Hospitals Division NHS Lothian	- 14/SS/1086 - 2015/0171	- 23/12/2014 - 19/06/2015
